# Supplementary material for: Constructing FeS and ZnS Heterojunction on N,S-Codoped Carbon as Robust Electrocatalyst toward Oxygen Reduction Reaction
Source: Nanomaterials (Basel). 2023 Sep 30;13(19):2682. doi: 10.3390/nano13192682 (PMC10574382; doi:10.3390/nano13192682)
Supplement: Supplementary file 1 [file nanomaterials-13-02682-s001.zip]

Archive with 1 entries (1 files):
- nanomaterials-2625749-supplementary.pdf
